# Supplementary material for: Toxicity of Silver Nanoparticles Supported by Surface-Modified Zirconium Dioxide with Dihydroquercetin
Source: Nanomaterials (Basel). 2022 Sep 14;12(18):3195. doi: 10.3390/nano12183195 (PMC9502449; doi:10.3390/nano12183195)
Supplement: Supplementary file 1 [file nanomaterials-12-03195-s001.zip]

Archive with 1 entries (1 files):
- nanomaterials-1921721-supplementary.pdf
